# Supplementary material for: Novel Aeromonas Phage Ahy-Yong1 and Its Protective Effects against Aeromonas hydrophila in Brocade Carp (Cyprinus aka Koi)
Source: Viruses. 2022 Nov 11;14(11):2498. doi: 10.3390/v14112498 (PMC9697113; doi:10.3390/v14112498)
Supplement: Supplementary file 1 [file viruses-14-02498-s001.zip]

Archive with 1 entries (1 files):
- viruses-1845193-supplementary.pdf
